# Supplementary material for: Evaluation of nine candidate genes in patients with normal tension glaucoma: a case control study
Source: BMC Med Genet. 2009 Sep 15;10:91. doi: 10.1186/1471-2350-10-91 (PMC2751751; doi:10.1186/1471-2350-10-91)
Supplement: Additional file 1 — Supplementary table 1. Allele frequencies and summary statistics for all SNPs. [file 1471-2350-10-91-S1.xls]

## Sheet: Tabelle1
Supplementary Table 1: Allele frequencies and summary statistics for all SNPs
Gene1	CHR	SNP2	Assay ID3	design strand	MA	MAF patients	MAF controls	n included individuals	OR	SE	L95	U95	χ2	p
CYP1B1	2	rs1056836	C___3099976_30	reverse	C	0.4335	0.4344	507	0.9964	0.1265	0.7776	1277	0.0008266	0.9771
CYP1B1	2	rs1800440	C__11642651_30	reverse	C	0.1875	0.1834	507	1029	0.1654	0.744	1423	0.02823	0.8635
MFN1	3	rs2111534	C__15821322_10	forward	A	0.3836	0.4502	546	0.7479	0.1273	0.5827	0.9599	4974	0.02251
MFN1	3	rs2287312	C__16181916_10	reverse	G	0.16	0.1827	546	0.8522	0.1611	0.6214	1169	0.9874	0.3209
MFN1	3	rs3774225	C___2877330_10	forward	T	0.1582	0.179	546	0.8594	0.1637	0.6235	1184	0.8417	0.3546
MFN1	3	rs3853153	C___2402669_10	forward	G	0.3836	0.3339	546	1259	0.1309	0.9742	1627	2929	0.07839
MFN1	3	rs6805876	C__29074248_10	forward	G	0.4582	0.4945	546	0.8617	0.1228	0.6774	1096	1441	0.2256
MFN2	1	rs11588779	C___1267195_10	reverse	T	0.2208	0.2823	545	0.7206	0.1411	0.5465	0.9501	5474	0.02018
MFN2	1	rs2295281	C__16189654_10	reverse	C	0.4927	0.4225	545	1327	0.1225	1044	1687	5409	0.02082
MFN2	1	rs3818157	C___1267246_10	forward	A	0.458	0.4834	545	0.9066	0.1192	0.7177	1145	0.7037	0.4107
MFN2	1	rs873458	C___8861262_10	reverse	G	0.4964	0.4317	545	1292	0.1213	1019	1639	4574	0.03459
OPA1	3	rs1016226	C___2715836_10	reverse	T	0.4357	0.4583	556	0.9202	0.115	0.7345	1153	0.5754	0.4699
OPA1	3	rs10451941	C__26203480_10	reverse	C	0.4245	0.4398	506	0.9433	0.1229	0.7414	1.2	0.241	0.6351
OPA1	3	rs166850	C___2323078_20	reverse	T	0.1571	0.1594	556	0.9835	0.1621	0.7159	1351	0.01082	0.9183
OPA1	3	rs169464	C___2323031_10	reverse	T	0.2857	0.2953	556	0.9561	0.1298	0.7413	1233	0.1237	0.7297
OPA1	3	rs188111	C___2323054_10	reverse	G	0.08214	0.08152	556	1008	0.2155	0.6607	1538	0.001427	0.9703
OPA1	3	rs189737	C___9537433_10	reverse	A	0.2464	0.2446	556	1.01	0.1364	0.7728	1319	0.005211	0.9437
OPA1	3	rs280529	C___2715781_10	forward	A	0.2581	0.2717	555	0.9328	0.1354	0.7153	1216	0.2665	0.6075
OPA1	3	rs280537	C___2323050_10	forward	A	0.4339	0.4891	556	0.8047	0.1194	0.6368	1017	3409	0.06896
OPA1	3	rs280545	C___2323056_10	reverse	T	0.375	0.3351	556	1182	0.123	0.9284	1504	1928	0.1751
OPA1	3	rs281797	C___2323092_10	forward	C	0.2875	0.2935	556	0.9721	0.1304	0.7529	1255	0.04821	0.8285
OPA1	3	rs281811	C___2715726_10	forward	T	0.4679	0.4275	556	1181	0.1222	0.9297	1501	1828	0.1729
OPA1	3	rs4687451	C__28008284_10	reverse	G	0.3321	0.2989	556	1159	0.1265	0.9042	1485	1421	0.2444
OPA1	3	rs904879	C___9537632_10	forward	G	0.4268	0.4348	556	0.969	0.119	0.7673	1224	0.0725	0.7913
OPA1	3	rs9831563	C___2715770_10	reverse	T	0.3464	0.337	556	1043	0.126	0.8146	1335	0.1109	0.7402
OPA1	3	rs9837120	C__30066350_10	forward	T	0.2786	0.3199	552	0.8145	0.1346	0.6256	1.06	2244	0.1275
OPA1	3	rs9879522	C___1833057_10	forward	C	0.08	0.06716	543	1208	0.2335	0.7642	1908	0.6554	0.4192
OPTN	10	rs10796010	C__32114241_10	forward	A	0.3084	0.3207	498	0.9442	0.1374	0.7212	1236	0.1729	0.6759
OPTN	10	rs10796011	C__32114228_10	reverse	T	0.1283	0.09917	507	1321	0.1963	0.8991	1941	2119	0.1562
OPTN	10	rs10796021	C__27218029_10	reverse	C	0.4713	0.4046	502	1316	0.129	1022	1695	4526	0.03332
OPTN	10	rs10906289	C___3240547_10	reverse	C	0.3681	0.3712	468	0.987	0.133	0.7605	1281	0.01002	0.9217
OPTN	10	rs10906313	C__32114096_10	forward	A	0.2057	0.2469	506	0.7857	0.1527	0.5824	1.06	2458	0.1142
OPTN	10	rs11258164	C__32114475_10	forward	G	0.3377	0.3398	496	0.9906	0.135	0.7603	1291	0.004818	0.9444
OPTN	10	rs11258177	C__32114196_10	reverse	C	0.3807	0.3864	506	0.9758	0.1307	0.7552	1261	0.03448	0.8512
OPTN	10	rs11598395	C___1781198_10	forward	G	0.3049	0.2604	504	1254	0.1429	0.9475	1659	2451	0.1136
OPTN	10	rs1251140	C__27218066_10	reverse	A	0.1502	0.1318	502	1159	0.1795	0.8151	1647	0.6975	0.4115
OPTN	10	rs12773101	C__32114315_10	reverse	C	0.1604	0.1688	505	0.942	0.1683	0.6773	1310	0.1286	0.7226
OPTN	10	rs1371534	C__12014136_10	reverse	A	0.464	0.4896	505	0.9055	0.1241	0.71	1155	0.6626	0.4239
OPTN	10	rs1659840	C___8357899_10	reverse	A	0.2981	0.2917	505	1032	0.1389	0.786	1355	0.05033	0.8217
OPTN	10	rs17152802	C___3240548_10	forward	G	0.1547	0.1624	502	0.9448	0.1712	0.6754	1322	0.1122	0.7403
OPTN	10	rs17152818	C__34527434_10	forward	G	0.3092	0.2975	504	1059	0.1395	0.8054	1391	0.1612	0.6832
OPTN	10	rs17596659	C__34527506_10	forward	A	0.2917	0.2469	505	1233	0.1369	0.9427	1613	2562	0.1263
OPTN	10	rs1953314	C__12014139_10	reverse	T	0.1312	0.1046	502	1265	0.1895	0.8725	1834	1693	0.2149
OPTN	10	rs2065678	C___3240536_10	reverse	C	0.3655	0.3755	505	0.9597	0.1279	0.7469	1233	0.1078	0.7475
OPTN	10	rs2083381	C__27218032_10	reverse	T	0.4585	0.4409	502	1074	0.1276	0.8365	1379	0.3118	0.5755
OPTN	10	rs2580898	C__16038380_10	reverse	T	0.4736	0.4917	506	0.928	0.1279	0.7222	1192	0.3318	0.5589
OPTN	10	rs2782292	C__15933498_10	forward	G	0.2981	0.2884	506	1049	0.1394	0.7981	1378	0.1153	0.7323
OPTN	10	rs3829923	C__27495629_10	reverse	T	0.375	0.444	501	0.768	0.1244	0.6019	0.9799	4928	0.03376
OPTN	10	rs637440	C___3240534_10	forward	G	0.3431	0.3347	491	1038	0.1353	0.7965	1354	0.07702	0.7809
OPTN	10	rs7086894	C__22273103_10	forward	C	0.3068	0.3632	498	0.7988	0.1271	0.6227	1025	3555	0.07711
OPTN	10	rs7095146	C__32114130_10	forward	C	0.4962	0.4496	499	1201	0.126	0.9381	1537	2167	0.1461
OPTN	10	rs765884	C___1053657_1_	reverse	C	0.3149	0.2238	501	1558	0.1423	1179	2059	10480	0.001838
OPTN	10	rs7899305	C___3119755_10	forward	T	0.2879	0.2521	504	1204	0.1442	0.9077	1598	1631	0.1977
OPTN	10	rs7900633	C__29390813_10	reverse	A	0.1245	0.08678	507	1452	0.2012	0.9786	2154	3789	0.06394
OPTN	10	rs7921853	C__32114148_10	forward	T	0.4981	0.4149	506	1356	0.1215	1069	1721	7034	0.0121
OPTN	10	rs825411	C__11376079_10	reverse	A	0.4256	0.4481	503	0.9131	0.1267	0.7123	1171	0.5195	0.4734
PARL	3	rs1000002	C___8759195_10	forward	C	0.5387	0.4371	332	1478	0.1548	1091	2002	6798	0.01162
PARL	3	rs11716104	C__11795302_10	forward	C	0.2459	0.245	332	1005	0.1841	0.7003	1441	0.0006024	0.9801
PARL	3	rs1402003	C_____44092_10	forward	G	0.4641	0.3675	332	1471	0.1581	1079	2006	6298	0.01454
PARL	3	rs2606221	C__15901358_10	reverse	C	0.4613	0.5	332	0.8636	0.152	0.6411	1163	0.9868	0.3347
PARL	3	rs6775202	C__31742318_20	forward	T	0.4641	0.5	332	0.8679	0.1551	0.6404	1176	0.8506	0.3607
PARL	3	rs9848311	C__30540460_10	reverse	A	0.453	0.4801	332	0.8992	0.1545	0.6643	1217	0.4858	0.4915
PARL	3	rs9866941	C___1644993_10	forward	T	0.3757	0.3411	332	1152	0.158	0.8453	1571	0.8571	0.3701
RDX	11	rs10789756	C___1371084_10	reverse	G	0.237	0.2464	546	0.9494	0.1428	0.7176	1256	0.1299	0.716
RDX	11	rs10891075	C__32022597_10	forward	C	0.3381	0.3538	555	0.9349	0.1245	0.7325	1193	0.3008	0.5887
RDX	11	rs11213340	C___1371060_10	reverse	T	0.3687	0.3827	555	0.9416	0.1246	0.7375	1202	0.2308	0.6292
RDX	11	rs11823096	C___1371032_10	forward	A	0.3543	0.3538	555	1002	0.1234	0.7869	1276	0.0003356	0.9856
RDX	11	rs1784648	C___7490358_10	reverse	A	0.1799	0.1949	555	0.9101	0.1501	0.6782	1221	0.415	0.5304
RDX	11	rs1792781	C___1371151_20	reverse	G	0.5054	0.4874	555	1074	0.1192	0.85	1356	0.3609	0.5513
RDX	11	rs1792818	C___7490359_10	reverse	T	0.268	0.2401	555	1164	0.1402	0.8842	1532	1141	0.2794
RDX	11	rs1870962	C__12034017_10	reverse	T	0.2176	0.1787	555	1297	0.156	0.9556	1761	2646	0.09517
RDX	11	rs4753885	C__27136638_10	reverse	G	0.2374	0.2473	555	0.9473	0.1406	0.7192	1248	0.1476	0.7
RDX	11	rs4754441	C__27884147_10	reverse	C	0.3453	0.3466	555	0.9947	0.124	0.7801	1268	0.001906	0.9658
RDX	11	rs6589123	C___1371023_10	forward	A	0.2986	0.296	555	1012	0.1292	0.7855	1303	0.008518	0.9277
RDX	11	rs7117938	C__27136641_10	reverse	A	0.2446	0.2509	555	0.9661	0.1405	0.7336	1272	0.05906	0.8061
RDX	11	rs747943	C____906549_10	forward	G	0.4478	0.4513	555	0.9863	0.1208	0.7784	1250	0.01313	0.9087
SNX16	8	rs10096583	C__30602190_10	forward	A	0.3993	0.4404	560	0.8346	0.1256	0.6525	1068	1946	0.1501
SNX16	8	rs10100803	C__29664641_10	forward	G	0.1466	0.1667	562	0.8418	0.1752	0.5972	1187	0.8531	0.3257
SNX16	8	rs10504744	C__29553161_20	forward	C	0.4468	0.4514	560	0.9809	0.1219	0.7724	1246	0.02426	0.8744
SNX16	8	rs11991095	C___1180823_20	forward	A	0.3445	0.3094	561	1172	0.1272	0.9136	1504	1576	0.2116
SNX16	8	rs12544948	C__30772011_20	reverse	C	0.3286	0.3615	561	0.8636	0.1263	0.6742	1106	1343	0.2456
SNX16	8	rs13255262	C__31081051_10	forward	T	0.3032	0.3154	561	0.938	0.1367	0.7176	1226	0.1961	0.6397
SNX16	8	rs1451989	C___1355517_20	forward	T	0.4894	0.4478	561	1174	0.1177	0.9325	1479	1945	0.1721
SNX16	8	rs1565310	C___1180807_10	reverse	G	0.3781	0.4194	562	0.8296	0.1273	0.6464	1065	1996	0.1421
SNX16	8	rs17714333	C__32579784_10	forward	A	0.4187	0.4155	561	1014	0.1246	0.7945	1295	0.01226	0.9093
SNX16	8	rs7461058	C__26363314_10	forward	T	0.211	0.1935	561	1126	0.1559	0.8296	1528	0.5289	0.4466
SNX16	8	rs7834555	C__29083075_20	reverse	A	0.3112	0.3154	557	0.9781	0.1366	0.7483	1278	0.0235	0.8712
SOD2	6	rs1048021	C___1362012_1_	forward	C	0.2719	0.2788	552	0.9649	0.1372	0.7374	1263	0.06545	0.7945
SOD2	6	rs4880	C___8709053_10	forward	G	0.4946	0.4744	551	1087	0.1226	0.8551	1383	0.4521	0.4945
SOD2	6	rs2290340	C__15884396_10	forward	C	0.3309	0.3351	557	0.9831	0.1209	0.7758	1246	0.02201	0.8879
SOD2	6	rs2758316	C___1362090_10	forward	A	0.4802	0.4857	557	0.9783	0.1203	0.7728	1238	0.03309	0.8552
SOD2	6	rs2758331	C__16288770_10	forward	A	0.482	0.4606	557	1091	0.1209	0.8609	1383	0.5138	0.4709
SOD2	6	rs6904443	C__29890031_10	reverse	T	0.2302	0.2455	557	0.9216	0.1385	0.7025	1209	0.3598	0.5555
SOD2	6	rs6942262	C___1362122_10	forward	C	0.4029	0.4242	555	0.9215	0.1177	0.7317	1160	0.5196	0.487
SOD2	6	rs911847	C___8709017_20	forward	A	0.2806	0.2688	557	1066	0.1401	0.8103	1403	0.1933	0.6465
SOD2	6	rs9355741	C__30610463_10	forward	A	0.3543	0.3477	557	1.03	0.1259	0.8046	1318	0.05401	0.8158
SOD2	6	rs9365083	C__30592502_10	reverse	G	0.295	0.2806	556	1072	0.132	0.8277	1389	0.2808	0.5978
MA, minor allele corresponding to design strand of TaqMan assay; MAF, minor allele frequeny; OR, odds ratio; SE, standard error; L95, confidence interval 95% lower bound; U95, confidence interval 95% upper bound; p, uncorrected p value calculated by logistic regression.1Refers to the gene for which LD blocks were calculated. 2rs1056836, rs1800440, rs10451941, rs166850 and rs4880 are non-tagging S…
